# Supplementary material for: An analysis on HBsAg, Anti-HCV, Anti-HIV½ and VDRL test results in blood donors according to gender, age range and years
Source: PLoS One. 2019 Sep 19;14(9):e0219709. doi: 10.1371/journal.pone.0219709 (PMC6752833; doi:10.1371/journal.pone.0219709)
Supplement: S1 File — (XLSX) [file pone.0219709.s001.xlsx]

## Sheet: Sayfa1
Years	Number of donors	Gender		HBsAg				Anti HCV				HIV 1/2				VDRL					HBsAg		Anti HCV		HIV 1/2		VDRL
				N	%	N	%	N	%	N	%	N	%	N	%	N	%	N	%		n(%)	n(%)	n(%)	n(%)	n(%)	n(%)	n(%)	n(%)
2013	13839	FEMALE	848	1	0.117925	847	99.8821	3	0.353774	845	99.6462	1	0.117925	847	99.8821	2	0.235849	846	99.7642	FEMALE	1(0,12)	847(99,88)	3(0,35)	845(99,65)	1(0,12)	847(99,88)	2(0,24)	846(99,76)
		MALE	12991	11	0.084674	12980	99.9153	10	0.0769764	12981	99.923	5	0.0384882	12986	99.9615	21	0.16165	12970	99.8383	MALE	11(0,08)	12980(99,92)	10(0,08)	12981(99,92)	5(0,04)	12986(99,96)	21(0,16)	12970(99,84)
		TOTAL	13839	12	0.0867115	13827	99.9133	13	0.0939374	13826	99.9061	6	0.0433557	13833	99.9566	23	0.166197	13816	99.8338	TOTAL	12(0,09)	13827(99,91)	13(0,09)	13826(99,91)	6(0,04)	13833(99,96)	23(0,17)	13816(99,83)
2014	21252	FEMALE	1338	8	0.597907	1330	99.4021	7	0.523169	1331	99.4768	5	0.373692	1333	99.6263	14	1.04634	1324	98.9537	FEMALE	8(0,6)	1330(99,4)	7(0,52)	1331(99,48)	5(0,37)	1333(99,63)	14(1,05)	1324(98,95)
		MALE	19914	134	0.672893	19780	99.3271	93	0.467008	19821	99.533	18	0.0903887	19896	99.9096	104	0.522246	19810	99.4778	MALE	134(0,67)	19780(99,33)	93(0,47)	19821(99,53)	18(0,09)	19896(99,91)	104(0,52)	19810(99,48)
		TOTAL	21252	142	0.668172	21110	99.3318	100	0.470544	21152	99.5295	23	0.108225	21229	99.8918	118	0.555242	21134	99.4448	TOTAL	142(0,67)	21110(99,33)	100(0,47)	21152(99,53)	23(0,11)	21229(99,89)	118(0,56)	21134(99,44)
2015	21229	FEMALE	1411	6	0.42523	1405	99.5748	4	0.283487	1407	99.7165	0	0	1411	100	8	0.566974	1403	99.433	FEMALE	6(0,43)	1405(99,57)	4(0,28)	1407(99,72)	0(0)	1411(100)	8(0,57)	1403(99,43)
		MALE	19818	97	0.489454	19721	99.5105	69	0.348168	19749	99.6518	19	0.0958724	19799	99.9041	66	0.333031	19752	99.667	MALE	97(0,49)	19721(99,51)	69(0,35)	19749(99,65)	19(0,1)	19799(99,9)	66(0,33)	19752(99,67)
		TOTAL	21229	103	0.485185	21126	99.5148	73	0.343869	21156	99.6561	19	0.0895002	21210	99.9105	74	0.34858	21155	99.6514	TOTAL	103(0,49)	21126(99,51)	73(0,34)	21156(99,66)	19(0,09)	21210(99,91)	74(0,35)	21155(99,65)
2016	21930	FEMALE	1652	5	0.302663	1647	99.6973	5	0.302663	1647	99.6973	0	0	1652	100	9	0.544794	1643	99.4552	FEMALE	5(0,3)	1647(99,7)	5(0,3)	1647(99,7)	0(0)	1652(100)	9(0,54)	1643(99,46)
		MALE	20278	115	0.567117	20163	99.4329	61	0.300819	20217	99.6992	22	0.108492	20256	99.8915	79	0.389585	20199	99.6104	MALE	115(0,57)	20163(99,43)	61(0,3)	20217(99,7)	22(0,11)	20256(99,89)	79(0,39)	20199(99,61)
		TOTAL	21930	120	0.547196	21810	99.4528	66	0.300958	21864	99.699	22	0.100319	21908	99.8997	88	0.401277	21842	99.5987	TOTAL	120(0,55)	21810(99,45)	66(0,3)	21864(99,7)	22(0,1)	21908(99,9)	88(0,4)	21842(99,6)
2017	20845	FEMALE	1639	10	0.610128	1629	99.3899	10	0.610128	1629	99.3899	2	0.122026	1637	99.878	3	0.183038	1636	99.817	FEMALE	10(0,61)	1629(99,39)	10(0,61)	1629(99,39)	2(0,12)	1637(99,88)	3(0,18)	1636(99,82)
		MALE	19206	84	0.437363	19122	99.5626	63	0.328022	19143	99.672	15	0.0781006	19191	99.9219	54	0.281162	19152	99.7188	MALE	84(0,44)	19122(99,56)	63(0,33)	19143(99,67)	15(0,08)	19191(99,92)	54(0,28)	19152(99,72)
		TOTAL	20845	94	0.450947	20751	99.5491	73	0.350204	20772	99.6498	17	0.0815543	20828	99.9184	57	0.273447	20788	99.7266	TOTAL	94(0,45)	20751(99,55)	73(0,35)	20772(99,65)	17(0,08)	20828(99,92)	57(0,27)	20788(99,73)
2018	15145	FEMALE	1199	6	0.500417	1193	99.4996	3	0.250209	1196	99.7498	1	0.0834028	1198	99.9166	5	0.417014	1194	99.583	FEMALE	6(0,5)	1193(99,5)	3(0,25)	1196(99,75)	1(0,08)	1198(99,92)	5(0,42)	1194(99,58)
		MALE	13946	59	0.42306	13887	99.5769	48	0.344185	13898	99.6558	13	0.0932167	13933	99.9068	38	0.27248	13908	99.7275	MALE	59(0,42)	13887(99,58)	48(0,34)	13898(99,66)	13(0,09)	13933(99,91)	38(0,27)	13908(99,73)
		TOTAL	15145	65	0.429185	15080	99.5708	51	0.336745	15094	99.6633	14	0.0924397	15131	99.9076	43	0.283922	15102	99.7161	TOTAL	65(0,43)	15080(99,57)	51(0,34)	15094(99,66)	14(0,09)	15131(99,91)	43(0,28)	15102(99,72)
TOTAL	114240	FEMALE	8087	36	0.445159	8051	99.5548	32	0.395697	8055	99.6043	9	0.11129	8078	99.8887	41	0.506987	8046	99.493	FEMALE	36(0,45)	8051(99,55)	32(0,4)	8055(99,6)	9(0,11)	8078(99,89)	41(0,51)	8046(99,49)
		MALE	106153	500	0.471018	105653	99.529	344	0.324061	105809	99.6759	92	0.0866674	106061	99.9133	362	0.341017	105791	99.659	MALE	500(0,47)	105653(99,53)	344(0,32)	105809(99,68)	92(0,09)	106061(99,91)	362(0,34)	105791(99,66)
		TOTAL	114240	536	0.469188	113704	99.5308	376	0.329132	113864	99.6709	101	0.0884104	114139	99.9116	403	0.352766	113837	99.6472	TOTAL	536(0,47)	113704(99,53)	376(0,33)	113864(99,67)	101(0,09)	114139(99,91)	403(0,35)	113837(99,65)
			118	7969
			1298	104855
YEARS	Number of donors	Gender		HBsAg				Anti HCV				HIV 1/2				VDRL					HBsAg		Anti HCV		HIV 1/2		VDRL
				N	%	N	%	N	%	N	%	N	%	N	%	N	%	N	%		n(%)	n(%)	n(%)	n(%)	n(%)	n(%)	n(%)	n(%)
2013	13839	TOTAL	13839	12	0.0867115	13827	99.9133	13	0.0939374	13826	99.9061	6	0.0433557	13833	99.9566	23	0.166197	13816	99.8338	2013	12(0,09)	13827(99,91)	13(0,09)	13826(99,91)	6(0,04)	13833(99,96)	23(0,17)	13816(99,83)
2014	21252	TOTAL	21252	142	0.668172	21110	99.3318	100	0.470544	21152	99.5295	23	0.108225	21229	99.8918	118	0.555242	21134	99.4448	2014	142(0,67)	21110(99,33)	100(0,47)	21152(99,53)	23(0,11)	21229(99,89)	118(0,56)	21134(99,44)
2015	21229	TOTAL	21229	103	0.485185	21126	99.5148	73	0.343869	21156	99.6561	19	0.0895002	21210	99.9105	74	0.34858	21155	99.6514	2015	103(0,49)	21126(99,51)	73(0,34)	21156(99,66)	19(0,09)	21210(99,91)	74(0,35)	21155(99,65)
2016	21930	TOTAL	21930	120	0.547196	21810	99.4528	66	0.300958	21864	99.699	22	0.100319	21908	99.8997	88	0.401277	21842	99.5987	2016	120(0,55)	21810(99,45)	66(0,3)	21864(99,7)	22(0,1)	21908(99,9)	88(0,4)	21842(99,6)
2017	20845	TOTAL	20845	94	0.450947	20751	99.5491	73	0.350204	20772	99.6498	17	0.0815543	20828	99.9184	57	0.273447	20788	99.7266	2017	94(0,45)	20751(99,55)	73(0,35)	20772(99,65)	17(0,08)	20828(99,92)	57(0,27)	20788(99,73)
2018	15145	TOTAL	15145	65	0.429185	15080	99.5708	51	0.336745	15094	99.6633	14	0.0924397	15131	99.9076	43	0.283922	15102	99.7161	2018	65(0,43)	15080(99,57)	51(0,34)	15094(99,66)	14(0,09)	15131(99,91)	43(0,28)	15102(99,72)
TOPLAM	114240	TOTAL	114240	536	0.469188	113704	99.5308	376	0.329132	113864	99.6709	101	0.0884104	114139	99.9116	403	0.352766	113837	99.6472	TOTAL	536(0,47)	113704(99,53)	376(0,33)	113864(99,67)	101(0,09)	114139(99,91)	403(0,35)	113837(99,65)
Years	number of Donors	Gender		HBsAg				Anti HCV				HIV 1/2				VDRL					HBsAg		Anti HCV		HIV 1/2		VDRL
				N	%	N	%	N	%	N	%	N	%	N	%	N	%	N	%		n(%)	n(%)	n(%)	n(%)	n(%)	n(%)	n(%)	n(%)
2013	13839	FEMALE	848	1	0.117925	847	99.8821	3	0.353774	845	99.6462	1	0.117925	847	99.8821	2	0.235849	846	99.7642	2013	1(0,12)	847(99,88)	3(0,35)	845(99,65)	1(0,12)	847(99,88)	2(0,24)	846(99,76)
2014	21252	FEMALE	1338	8	0.597907	1330	99.4021	7	0.523169	1331	99.4768	5	0.373692	1333	99.6263	14	1.04634	1324	98.9537	2014	8(0,6)	1330(99,4)	7(0,52)	1331(99,48)	5(0,37)	1333(99,63)	14(1,05)	1324(98,95)
2015	21229	FEMALE	1411	6	0.42523	1405	99.5748	4	0.283487	1407	99.7165	0	0	1411	100	8	0.566974	1403	99.433	2015	6(0,43)	1405(99,57)	4(0,28)	1407(99,72)	0(0)	1411(100)	8(0,57)	1403(99,43)
2016	21930	FEMALE	1652	5	0.302663	1647	99.6973	5	0.302663	1647	99.6973	0	0	1652	100	9	0.544794	1643	99.4552	2016	5(0,3)	1647(99,7)	5(0,3)	1647(99,7)	0(0)	1652(100)	9(0,54)	1643(99,46)
2017	20845	FEMALE	1639	10	0.610128	1629	99.3899	10	0.610128	1629	99.3899	2	0.122026	1637	99.878	3	0.183038	1636	99.817	2017	10(0,61)	1629(99,39)	10(0,61)	1629(99,39)	2(0,12)	1637(99,88)	3(0,18)	1636(99,82)
2018	15145	FEMALE	1199	6	0.500417	1193	99.4996	3	0.250209	1196	99.7498	1	0.0834028	1198	99.9166	5	0.417014	1194	99.583	2018	6(0,5)	1193(99,5)	3(0,25)	1196(99,75)	1(0,08)	1198(99,92)	5(0,42)	1194(99,58)
TOTAL	114240	FEMALE	8087	36	0.445159	8051	99.5548	32	0.395697	8055	99.6043	9	0.11129	8078	99.8887	41	0.506987	8046	99.493	TOTAL	36(0,45)	8051(99,55)	32(0,4)	8055(99,6)	9(0,11)	8078(99,89)	41(0,51)	8046(99,49)
Years	Number of Donors	Gender		HBsAg				Anti HCV				HIV 1/2				VDRL
				N	%	N	%	N	%	N	%	N	%	N	%	N	%	N	%
2013	13839	MALE	12991	11	0.084674	12980	99.9153	10	0.0769764	12981	99.923	5	0.0384882	12986	99.9615	21	0.16165	12970	99.8383	2013	11(0,08)	12980(99,92)	10(0,08)	12981(99,92)	5(0,04)	12986(99,96)	21(0,16)	12970(99,84)
2014	21252	MALE	19914	134	0.672893	19780	99.3271	93	0.467008	19821	99.533	18	0.0903887	19896	99.9096	104	0.522246	19810	99.4778	2014	134(0,67)	19780(99,33)	93(0,47)	19821(99,53)	18(0,09)	19896(99,91)	104(0,52)	19810(99,48)
2015	21229	MALE	19818	97	0.489454	19721	99.5105	69	0.348168	19749	99.6518	19	0.0958724	19799	99.9041	66	0.333031	19752	99.667	2015	97(0,49)	19721(99,51)	69(0,35)	19749(99,65)	19(0,1)	19799(99,9)	66(0,33)	19752(99,67)
2016	21930	MALE	20278	115	0.567117	20163	99.4329	61	0.300819	20217	99.6992	22	0.108492	20256	99.8915	79	0.389585	20199	99.6104	2016	115(0,57)	20163(99,43)	61(0,3)	20217(99,7)	22(0,11)	20256(99,89)	79(0,39)	20199(99,61)
2017	20845	MALE	19206	84	0.437363	19122	99.5626	63	0.328022	19143	99.672	15	0.0781006	19191	99.9219	54	0.281162	19152	99.7188	2017	84(0,44)	19122(99,56)	63(0,33)	19143(99,67)	15(0,08)	19191(99,92)	54(0,28)	19152(99,72)
2018	15145	MALE	13946	59	0.42306	13887	99.5769	48	0.344185	13898	99.6558	13	0.0932167	13933	99.9068	38	0.27248	13908	99.7275	2018	59(0,42)	13887(99,58)	48(0,34)	13898(99,66)	13(0,09)	13933(99,91)	38(0,27)	13908(99,73)
TOTAL	114240	MALE	106153	500	0.471018	105653	99.529	344	0.324061	105809	99.6759	92	0.0866674	106061	99.9133	362	0.341017	105791	99.659	TOTAL	500(0,47)	105653(99,53)	344(0,32)	105809(99,68)	92(0,09)	106061(99,91)	362(0,34)	105791(99,66)

## Sheet: Sayfa2
YEARS	Number of donors	Gender	HBsAg		Anti HCV		HIV 1/2		VDRL
			N	%	N	%	N	%	N	%
2013	13839	FEMALE	1	8.33333	3	23.0769	1	16.6667	2	8.69565
		MALE	11	91.6667	10	76.9231	5	83.3333	21	91.3043
		TOTAL	12	0.0867115	13	0.0939374	6	0.0433557	23	0.166197
2014	21252	FEMALE	8	5.6338	7	7	5	21.7391	14	11.8644
		MALE	134	94.3662	93	93	18	78.2609	104	88.1356
		TOTAL	142	0.668172	100	0.470544	23	0.108225	118	0.555242
2015	21229	FEMALE	6	5.82524	4	5.47945	0	0	8	10.8108
		MALE	97	94.1748	69	94.5205	19	100	66	89.1892
		TOTAL	103	0.485185	73	0.343869	19	0.0895002	74	0.34858
2016	21930	FEMALE	5	4.16667	5	7.57576	0	0	9	10.2273
		MALE	115	95.8333	61	92.4242	22	100	79	89.7727
		TOTAL	120	0.547196	66	0.300958	22	0.100319	88	0.401277
2017	20845	FEMALE	10	10.6383	10	13.6986	2	11.7647	3	5.26316
		MALE	84	89.3617	63	86.3014	15	88.2353	54	94.7368
		TOTAL	94	0.450947	73	0.350204	17	0.0815543	57	0.273447
2018	15145	FEMALE	6	9.23077	3	5.88235	1	7.14286	5	11.6279
		MALE	59	90.7692	48	94.1176	13	92.8571	38	88.3721
		TOTAL	65	0.429185	51	0.336745	14	0.0924397	43	0.283922
TOTAL	114240	FEMALE	36	6.71642	32	8.51064	9	8.91089	41	10.1737
		MALE	500	93.2836	344	91.4894	92	91.0891	362	89.8263
		TOTAL	536	0.469188	376	0.329132	101	0.0884104	403	0.352766

## Sheet: Sayfa3
	FEMALE		MALE
	(n=8087)		(n=106153)
	N	%	N	%
HBsAg+()	36	0.445159	500	0.471018
Anti HCV	32	0.395697	344	0.324061
HIV	9	0.11129	92	0.0866674
VDRL	41	0.506987	362	0.341017
Total:	118	1.45913	1298	1.22276

## Sheet: Sayfa4
	female		male
	(n=8087)		(n=106153)
	N	%	N	%
HBsAg+()	36	0.445159	500	0.471018
Anti HCV	32	0.395697	344	0.324061
HIV	9	0.11129	92	0.0866674
VDRL	41	0.506987	362	0.341017
Total:	118	1.45913	1298	1.22276

## Sheet: Sayfa5
	Years	HBsAg	Anti HCV	HIV 1/2	VDRL
	2013	0.0867115	0.0939374	0.0433557	0.166197
	2014	0.668172	0.470544	0.108225	0.555242
	2015	0.485185	0.343869	0.0895002	0.34858
	2016	0.547196	0.300958	0.100319	0.401277
	2017	0.450947	0.350204	0.0815543	0.273447
	2018	0.429185	0.336745	0.0924397	0.283922
	TOTAL	0.469188	0.329132	0.0884104	0.352766

## Sheet: Sayfa6
FEMALE
Years	HBsAg	Anti HCV	HIV 1/2	VDRL
2013	0.117925	0.353774	0.117925	0.235849
2014	0.597907	0.523169	0.373692	1.04634
2015	0.42523	0.283487	0	0.566974
2016	0.302663	0.302663	0	0.544794
2017	0.610128	0.610128	0.122026	0.183038
2018	0.500417	0.250209	0.0834028	0.417014
TOTAL	0.445159	0.395697	0.11129	0.506987

## Sheet: Sayfa7
MALE
YEARS	HBsAg	Anti HCV	HIV 1/2	VDRL
2013	0.084674	0.0769764	0.0384882	0.16165
2014	0.672893	0.467008	0.0903887	0.522246
2015	0.489454	0.348168	0.0958724	0.333031
2016	0.567117	0.300819	0.108492	0.389585
2017	0.437363	0.328022	0.0781006	0.281162
2018	0.42306	0.344185	0.0932167	0.27248
TOTAL	0.471018	0.324061	0.0866674	0.341017

## Sheet: Sayfa8
Age (year)	HBsAg	Anti HCV	HIV 1/2	VDRL
18-30	0.33	0.29	0.08	0.28
31-40	0.48	0.37	0.08	0.3
41-50	0.75	0.37	0.14	0.54
≥51	0.85	0.52	0.08	0.99
