# Supplementary material for: An analysis on HBsAg, Anti-HCV, Anti-HIV½ and VDRL test results in blood donors according to gender, age range and years
Source: PLoS One. 2019 Sep 19;14(9):e0219709. doi: 10.1371/journal.pone.0219709 (PMC6752833; doi:10.1371/journal.pone.0219709)
Supplement: S2 File — (XLS) [file pone.0219709.s002.xls]

## Sheet: HBsAg
	Age	Gender	Application date	hbsag Blood Group
	44	Male	2018	0 Rh(+) Pozitive
	33	Male	2018	B Rh(+) Pozitive
	20	Male	2018	0 Rh(-) Negative
	41	Male	2018	B Rh(+) Pozitive
	47	Male	2018	B Rh(+) Pozitive
	40	Male	2018	A Rh(+) Pozitive
	26	Male	2018	A Rh(+) Pozitive
	45	Male	2018	A Rh(+) Pozitive
	27	Male	2018	0 Rh(+) Pozitive
	28	Male	2018	0 Rh(+) Pozitive
	26	Male	2018	0 Rh(+) Pozitive
	44	Male	2018	AB Rh(+) Pozitive
	28	Female	2018	A Rh(+) Pozitive
	49	Male	2018	B Rh(+) Pozitive
	36	Male	2018	A Rh(-) Negative
	37	Male	2018	A Rh(-) Negative
	35	Male	2018	A Rh(-) Negative
	46	Female	2018	0 Rh(+) Pozitive
	23	Male	2018	0 Rh(+) Pozitive
	51	Male	2018	B Rh(+) Pozitive
	49	Male	2018	0 Rh(-) Negative
	35	Male	2018	A Rh(-) Negative
	32	Male	2018	0 Rh(+) Pozitive
	48	Male	2018	B Rh(+) Pozitive
	44	Male	2018	0 Rh(+) Pozitive
	39	Male	2018	0 Rh(+) Pozitive
	61	Male	2018	0 Rh(+) Pozitive
	32	Male	2018	AB Rh(+) Pozitive
	26	Male	2018	A Rh(+) Pozitive
	21	Male	2018	0 Rh(+) Pozitive
	33	Male	2018	A Rh(+) Pozitive
	48	Male	2018	A Rh(+) Pozitive
	25	Male	2018	0 Rh(+) Pozitive
	45	Male	2018	0 Rh(+) Pozitive
	35	Female	2018	A Rh(+) Pozitive
	40	Male	2018	A Rh(+) Pozitive
	38	Male	2018	A Rh(+) Pozitive
	41	Male	2018	A Rh(+) Pozitive
	43	Male	2018	0 Rh(+) Pozitive
	31	Male	2018	0 Rh(+) Pozitive
	47	Male	2018	A Rh(-) Negative
	37	Male	2018	A Rh(+) Pozitive
	37	Male	2018	0 Rh(-) Negative
	46	Male	2018	0 Rh(+) Pozitive
	36	Male	2018	A Rh(+) Pozitive
	32	Male	2018	0 Rh(+) Pozitive
	21	Male	2018	0 Rh(+) Pozitive
	53	Female	2018	AB Rh(+) Pozitive
	20	Male	2018	A Rh(+) Pozitive
	58	Male	2018	0 Rh(+) Pozitive
	32	Male	2018	AB Rh(+) Pozitive
	49	Male	2018	B Rh(+) Pozitive
	48	Male	2018	A Rh(+) Pozitive
	38	Male	2018	A Rh(-) Negative
	45	Male	2018	B Rh(+) Pozitive
	44	Female	2018	AB Rh(+) Pozitive
	36	Male	2018	0 Rh(+) Pozitive
	42	Male	2018	A Rh(+) Pozitive
	27	Male	2018	A Rh(+) Pozitive
	57	Female	2018	0 Rh(+) Pozitive
	36	Male	2018	0 Rh(-) Negative
	49	Male	2018	A Rh(+) Pozitive
	37	Male	2018	A Rh(-) Negative
	55	Male	2018	0 Rh(+) Pozitive
	41	Male	2017	0 Rh(+) Pozitive
	26	Male	2018	0 Rh(+) Pozitive
	28	Male	2017	A Rh(+) Pozitive
	40	Male	2017	A Rh(+) Pozitive
	45	Male	2017	B Rh(+) Pozitive
	33	Male	2017	A Rh(+) Pozitive
	44	Male	2017	B Rh(+) Pozitive
	34	Male	2017	0 Rh(+) Pozitive
	44	Male	2017	A Rh(+) Pozitive
	25	Male	2017	0 Rh(+) Pozitive
	33	Male	2017	0 Rh(-) Negative
	43	Male	2017	AB Rh(+) Pozitive
	22	Male	2017	B Rh(+) Pozitive
	58	Male	2017	0 Rh(+) Pozitive
	21	Male	2017	0 Rh(+) Pozitive
	28	Male	2017	B Rh(-) Negative
	36	Male	2017	AB Rh(+) Pozitive
	39	Male	2017	A Rh(-) Negative
	43	Female	2017	A Rh(+) Pozitive
	32	Male	2017	0 Rh(+) Pozitive
	32	Male	2017	B Rh(-) Negative
	48	Female	2017	0 Rh(+) Pozitive
	49	Female	2017	0 Rh(+) Pozitive
	36	Male	2017	0 Rh(-) Negative
	40	Male	2017	B Rh(+) Pozitive
	47	Male	2017	A Rh(+) Pozitive
	47	Female	2017	B Rh(+) Pozitive
	25	Male	2017	B Rh(+) Pozitive
	28	Male	2017	A Rh(-) Negative
	48	Male	2017	0 Rh(+) Pozitive
	19	Male	2017	AB Rh(+) Pozitive
	24	Male	2017	0 Rh(+) Pozitive
	52	Male	2017	AB Rh(+) Pozitive
	55	Male	2017	A Rh(+) Pozitive
	51	Male	2017	A Rh(-) Negative
	46	Male	2017	0 Rh(+) Pozitive
	52	Male	2017	0 Rh(-) Negative
	34	Male	2017	0 Rh(+) Pozitive
	40	Male	2017	A Rh(+) Pozitive
	45	Male	2017	A Rh(+) Pozitive
	46	Male	2017	A Rh(+) Pozitive
	44	Male	2017	A Rh(+) Pozitive
	21	Male	2017	AB Rh(+) Pozitive
	22	Male	2017	AB Rh(+) Pozitive
	20	Male	2017	AB Rh(+) Pozitive
	22	Male	2017	0 Rh(+) Pozitive
	50	Female	2017	0 Rh(+) Pozitive
	18	Male	2017	A Rh(+) Pozitive
	34	Male	2017	B Rh(+) Pozitive
	39	Female	2017	A Rh(-) Negative
	35	Male	2017	AB Rh(+) Pozitive
	45	Male	2017	0 Rh(+) Pozitive
	44	Male	2017	A Rh(-) Negative
	48	Male	2017	0 Rh(+) Pozitive
	43	Male	2017	A Rh(+) Pozitive
	31	Male	2017	NULL
	37	Male	2017	0 Rh(+) Pozitive
	42	Male	2017	0 Rh(+) Pozitive
	52	Male	2017	0 Rh(+) Pozitive
	35	Male	2017	A Rh(+) Pozitive
	26	Male	2017	A Rh(+) Pozitive
	55	Male	2017	0 Rh(+) Pozitive
	43	Male	2017	AB Rh(-) Negative
	28	Male	2017	A Rh(+) Pozitive
	53	Male	2017	A Rh(+) Pozitive
	19	Female	2017	0 Rh(+) Pozitive
	38	Male	2017	0 Rh(+) Pozitive
	41	Male	2017	A Rh(+) Pozitive
	40	Female	2017	A Rh(+) Pozitive
	43	Male	2017	AB Rh(+) Pozitive
	32	Male	2017	0 Rh(+) Pozitive
	28	Male	2017	AB Rh(+) Pozitive
	31	Male	2017	AB Rh(+) Pozitive
	18	Male	2017	B Rh(+) Pozitive
	29	Male	2017	A Rh(+) Pozitive
	24	Female	2017	A Rh(+) Pozitive
	33	Male	2017	A Rh(+) Pozitive
	41	Male	2017	A Rh(+) Pozitive
	52	Male	2017	A Rh(+) Pozitive
	47	Male	2017	A Rh(+) Pozitive
	36	Male	2017	A Rh(+) Pozitive
	52	Male	2017	A Rh(+) Pozitive
	39	Male	2017	A Rh(+) Pozitive
	55	Female	2017	0 Rh(+) Pozitive
	30	Male	2017	A Rh(-) Negative
	38	Male	2017	A Rh(+) Pozitive
	19	Male	2017	A Rh(+) Pozitive
	33	Male	2017	A Rh(+) Pozitive
	25	Male	2017	0 Rh(+) Pozitive
	44	Male	2017	0 Rh(+) Pozitive
	29	Male	2017	B Rh(-) Negative
	46	Male	2017	0 Rh(-) Negative
	44	Male	2017	0 Rh(+) Pozitive
	42	Male	2017	A Rh(+) Pozitive
	47	Male	2017	0 Rh(+) Pozitive
	26	Male	2016	B Rh(+) Pozitive
	52	Male	2016	0 Rh(-) Negative
	45	Male	2016	0 Rh(+) Pozitive
	22	Male	2016	0 Rh(+) Pozitive
	32	Male	2016	B Rh(+) Pozitive
	26	Male	2016	0 Rh(+) Pozitive
	23	Male	2016	B Rh(+) Pozitive
	34	Male	2016	A Rh(+) Pozitive
	42	Male	2016	A Rh(-) Negative
	18	Male	2016	A Rh(+) Pozitive
	44	Male	2016	0 Rh(-) Negative
	54	Male	2016	A Rh(+) Pozitive
	24	Male	2016	0 Rh(+) Pozitive
	37	Male	2016	A Rh(+) Pozitive
	33	Male	2016	B Rh(+) Pozitive
	49	Male	2016	A Rh(+) Pozitive
	39	Male	2016	0 Rh(+) Pozitive
	44	Male	2016	A Rh(+) Pozitive
	38	Male	2016	0 Rh(+) Pozitive
	51	Male	2016	0 Rh(+) Pozitive
	27	Female	2016	0 Rh(+) Pozitive
	30	Male	2016	A Rh(+) Pozitive
	43	Male	2016	0 Rh(+) Pozitive
	54	Male	2016	A Rh(+) Pozitive
	28	Male	2016	A Rh(+) Pozitive
	20	Male	2016	0 Rh(+) Pozitive
	26	Male	2016	A Rh(+) Pozitive
	60	Male	2016	A Rh(+) Pozitive
	23	Male	2016	0 Rh(+) Pozitive
	20	Male	2016	B Rh(+) Pozitive
	25	Male	2016	A Rh(+) Pozitive
	42	Male	2016	A Rh(+) Pozitive
	19	Male	2016	0 Rh(+) Pozitive
	49	Male	2016	A Rh(+) Pozitive
	19	Male	2016	A Rh(+) Pozitive
	26	Male	2016	0 Rh(+) Pozitive
	30	Male	2016	0 Rh(-) Negative
	46	Male	2016	A Rh(+) Pozitive
	44	Male	2016	A Rh(-) Negative
	48	Male	2016	0 Rh(+) Pozitive
	38	Male	2016	A Rh(+) Pozitive
	34	Male	2016	A Rh(+) Pozitive
	42	Male	2016	A Rh(+) Pozitive
	55	Male	2016	A Rh(+) Pozitive
	24	Female	2016	0 Rh(-) Negative
	54	Male	2016	A Rh(+) Pozitive
	30	Female	2016	0 Rh(-) Negative
	44	Male	2016	A Rh(+) Pozitive
	65	Male	2016	A Rh(+) Pozitive
	52	Male	2016	AB Rh(+) Pozitive
	39	Male	2016	A Rh(-) Negative
	22	Male	2016	0 Rh(-) Negative
	34	Male	2016	0 Rh(+) Pozitive
	46	Male	2016	A Rh(+) Pozitive
	55	Male	2016	0 Rh(+) Pozitive
	41	Male	2016	B Rh(+) Pozitive
	32	Male	2016	0 Rh(+) Pozitive
	38	Male	2016	AB Rh(+) Pozitive
	30	Male	2016	AB Rh(+) Pozitive
	38	Male	2016	0 Rh(+) Pozitive
	31	Male	2016	0 Rh(+) Pozitive
	39	Male	2016	0 Rh(+) Pozitive
	27	Male	2016	B Rh(-) Negative
	37	Male	2016	0 Rh(+) Pozitive
	57	Male	2016	A Rh(+) Pozitive
	54	Female	2016	0 Rh(+) Pozitive
	28	Male	2016	AB Rh(+) Pozitive
	53	Male	2016	0 Rh(+) Pozitive
	45	Male	2016	B Rh(+) Pozitive
	46	Male	2016	A Rh(+) Pozitive
	32	Male	2016	A Rh(+) Pozitive
	47	Male	2016	A Rh(-) Negative
	41	Male	2016	AB Rh(+) Pozitive
	28	Male	2016	A Rh(+) Pozitive
	45	Male	2016	B Rh(+) Pozitive
	48	Male	2016	A Rh(+) Pozitive
	48	Male	2016	A Rh(+) Pozitive
	60	Male	2016	0 Rh(+) Pozitive
	45	Male	2016	0 Rh(+) Pozitive
	26	Male	2016	0 Rh(+) Pozitive
	39	Male	2016	0 Rh(+) Pozitive
	27	Male	2016	A Rh(+) Pozitive
	26	Male	2016	0 Rh(+) Pozitive
	20	Male	2016	0 Rh(+) Pozitive
	19	Male	2016	0 Rh(+) Pozitive
	21	Male	2016	0 Rh(+) Pozitive
	42	Male	2016	B Rh(+) Pozitive
	25	Male	2016	0 Rh(+) Pozitive
	36	Male	2016	0 Rh(-) Negative
	19	Male	2016	A Rh(-) Negative
	21	Male	2016	A Rh(-) Negative
	36	Female	2016	0 Rh(+) Pozitive
	38	Male	2016	0 Rh(+) Pozitive
	44	Male	2016	0 Rh(+) Pozitive
	37	Male	2016	AB Rh(+) Pozitive
	53	Male	2016	A Rh(+) Pozitive
	35	Male	2016	A Rh(+) Pozitive
	24	Male	2016	A Rh(+) Pozitive
	20	Male	2016	B Rh(+) Pozitive
	30	Male	2016	A Rh(+) Pozitive
	29	Male	2016	A Rh(+) Pozitive
	30	Male	2016	A Rh(+) Pozitive
	28	Male	2016	A Rh(+) Pozitive
	34	Male	2016	A Rh(-) Negative
	37	Male	2016	A Rh(+) Pozitive
	28	Male	2016	A Rh(+) Pozitive
	49	Male	2016	0 Rh(+) Pozitive
	54	Male	2016	A Rh(+) Pozitive
	40	Male	2016	AB Rh(+) Pozitive
	32	Male	2016	A Rh(+) Pozitive
	50	Male	2016	A Rh(+) Pozitive
	48	Male	2016	0 Rh(-) Negative
	51	Male	2016	A Rh(+) Pozitive
	48	Male	2016	A Rh(+) Pozitive
	33	Male	2016	B Rh(+) Pozitive
	40	Male	2016	A Rh(+) Pozitive
	57	Male	2016	AB Rh(+) Pozitive
	52	Male	2016	A Rh(+) Pozitive
	42	Male	2015	B Rh(+) Pozitive
	39	Male	2015	A Rh(-) Negative
	28	Male	2015	0 Rh(+) Pozitive
	34	Male	2015	0 Rh(+) Pozitive
	39	Male	2015	B Rh(+) Pozitive
	58	Male	2015	A Rh(-) Negative
	32	Male	2015	0 Rh(-) Negative
	36	Male	2015	0 Rh(+) Pozitive
	22	Male	2015	A Rh(+) Pozitive
	46	Male	2015	0 Rh(+) Pozitive
	42	Male	2015	0 Rh(+) Pozitive
	42	Male	2015	0 Rh(+) Pozitive
	43	Male	2015	0 Rh(+) Pozitive
	44	Male	2015	0 Rh(+) Pozitive
	34	Male	2015	A Rh(+) Pozitive
	28	Male	2015	A Rh(+) Pozitive
	45	Male	2015	B Rh(+) Pozitive
	34	Female	2015	A Rh(+) Pozitive
	37	Male	2015	0 Rh(+) Pozitive
	38	Male	2015	A Rh(+) Pozitive
	38	Male	2015	B Rh(+) Pozitive
	35	Male	2015	B Rh(+) Pozitive
	39	Male	2015	0 Rh(+) Pozitive
	53	Male	2015	B Rh(+) Pozitive
	27	Male	2015	0 Rh(+) Pozitive
	36	Male	2015	0 Rh(+) Pozitive
	25	Male	2015	A Rh(+) Pozitive
	37	Male	2015	0 Rh(+) Pozitive
	22	Male	2015	B Rh(+) Pozitive
	20	Male	2015	0 Rh(+) Pozitive
	34	Male	2015	0 Rh(+) Pozitive
	53	Male	2015	A Rh(-) Negative
	54	Male	2016	A Rh(-) Negative
	52	Male	2015	A Rh(-) Negative
	22	Male	2016	0 Rh(+) Pozitive
	43	Male	2014	A Rh(+) Pozitive
	38	Female	2015	A Rh(+) Pozitive
	44	Female	2015	A Rh(-) Negative
	24	Male	2014	0 Rh(+) Pozitive
	49	Male	2014	AB Rh(+) Pozitive
	38	Male	2014	A Rh(+) Pozitive
	33	Male	2015	0 Rh(+) Pozitive
	40	Male	2015	A Rh(+) Pozitive
	37	Male	2015	B Rh(+) Pozitive
	44	Male	2015	A Rh(+) Pozitive
	33	Male	2015	A Rh(+) Pozitive
	58	Male	2015	0 Rh(+) Pozitive
	33	Male	2015	0 Rh(+) Pozitive
	26	Male	2015	B Rh(+) Pozitive
	41	Male	2015	A Rh(+) Pozitive
	48	Male	2015	0 Rh(+) Pozitive
	33	Male	2015	A Rh(+) Pozitive
	34	Female	2015	A Rh(+) Pozitive
	31	Male	2015	0 Rh(+) Pozitive
	50	Male	2015	0 Rh(+) Pozitive
	41	Male	2015	A Rh(+) Pozitive
	46	Male	2015	0 Rh(+) Pozitive
	33	Male	2015	0 Rh(-) Negative
	61	Male	2015	AB Rh(+) Pozitive
	47	Male	2015	A Rh(-) Negative
	48	Male	2015	A Rh(-) Negative
	47	Male	2015	A Rh(-) Negative
	22	Male	2015	A Rh(+) Pozitive
	26	Male	2015	B Rh(-) Negative
	32	Male	2015	A Rh(+) Pozitive
	27	Male	2015	A Rh(+) Pozitive
	41	Male	2015	0 Rh(-) Negative
	42	Male	2015	0 Rh(-) Negative
	40	Male	2015	0 Rh(-) Negative
	38	Male	2015	B Rh(+) Pozitive
	41	Male	2015	0 Rh(+) Pozitive
	43	Male	2015	AB Rh(+) Pozitive
	35	Female	2015	NULL
	35	Male	2015	A Rh(+) Pozitive
	54	Male	2015	0 Rh(+) Pozitive
	20	Male	2015	A Rh(+) Pozitive
	22	Male	2015	A Rh(+) Pozitive
	18	Male	2015	A Rh(+) Pozitive
	25	Male	2015	0 Rh(+) Pozitive
	22	Male	2015	0 Rh(+) Pozitive
	28	Male	2015	0 Rh(+) Pozitive
	48	Male	2015	A Rh(+) Pozitive
	34	Male	2015	B Rh(+) Pozitive
	41	Male	2015	A Rh(+) Pozitive
	44	Female	2015	0 Rh(+) Pozitive
	34	Male	2015	0 Rh(+) Pozitive
	47	Male	2015	0 Rh(+) Pozitive
	37	Male	2015	A Rh(+) Pozitive
	35	Male	2015	A Rh(+) Pozitive
	39	Male	2015	A Rh(+) Pozitive
	23	Male	2015	A Rh(+) Pozitive
	53	Male	2015	0 Rh(+) Pozitive
	23	Male	2015	B Rh(+) Pozitive
	35	Male	2015	0 Rh(+) Pozitive
	44	Male	2015	A Rh(+) Pozitive
	30	Male	2015	A Rh(+) Pozitive
	40	Male	2015	A Rh(+) Pozitive
	21	Male	2015	A Rh(+) Pozitive
	42	Male	2015	A Rh(+) Pozitive
	33	Male	2015	0 Rh(+) Pozitive
	43	Male	2015	A Rh(+) Pozitive
	38	Male	2014	B Rh(+) Pozitive
	41	Male	2015	0 Rh(+) Pozitive
	42	Male	2015	0 Rh(+) Pozitive
	40	Male	2015	A Rh(+) Pozitive
	41	Male	2015	A Rh(+) Pozitive
	38	Male	2015	A Rh(+) Pozitive
	41	Male	2015	B Rh(+) Pozitive
	44	Male	2015	A Rh(+) Pozitive
	23	Male	2015	A Rh(+) Pozitive
	32	Male	2014	A Rh(+) Pozitive
	46	Female	2014	0 Rh(+) Pozitive
	50	Male	2014	A Rh(+) Pozitive
	30	Male	2014	0 Rh(+) Pozitive
	43	Male	2014	0 Rh(+) Pozitive
	44	Male	2014	0 Rh(+) Pozitive
	27	Male	2014	A Rh(+) Pozitive
	32	Male	2014	0 Rh(+) Pozitive
	37	Male	2014	0 Rh(+) Pozitive
	38	Male	2014	0 Rh(-) Negative
	25	Male	2014	A Rh(+) Pozitive
	38	Male	2014	A Rh(+) Pozitive
	47	Male	2014	0 Rh(-) Negative
	42	Male	2014	0 Rh(+) Pozitive
	29	Male	2014	A Rh(+) Pozitive
	41	Male	2014	0 Rh(+) Pozitive
	44	Male	2014	A Rh(+) Pozitive
	49	Male	2014	A Rh(+) Pozitive
	20	Male	2014	A Rh(+) Pozitive
	43	Male	2014	A Rh(+) Pozitive
	31	Male	2014	A Rh(+) Pozitive
	29	Male	2014	A Rh(+) Pozitive
	31	Male	2014	A Rh(+) Pozitive
	49	Male	2014	NULL
	36	Male	2014	0 Rh(+) Pozitive
	19	Male	2014	0 Rh(+) Pozitive
	39	Male	2014	0 Rh(+) Pozitive
	41	Male	2014	0 Rh(+) Pozitive
	25	Male	2014	NULL
	28	Male	2014	A Rh(+) Pozitive
	22	Female	2014	0 Rh(-) Negative
	43	Male	2014	A Rh(+) Pozitive
	41	Male	2014	B Rh(+) Pozitive
	31	Male	2014	0 Rh(+) Pozitive
	39	Male	2014	A Rh(-) Negative
	34	Male	2014	AB Rh(+) Pozitive
	36	Male	2014	A Rh(+) Pozitive
	33	Male	2014	A Rh(+) Pozitive
	23	Male	2014	0 Rh(-) Negative
	38	Male	2014	0 Rh(-) Negative
	35	Male	2014	0 Rh(+) Pozitive
	41	Male	2014	NULL
	48	Male	2014	A Rh(+) Pozitive
	23	Male	2014	A Rh(-) Negative
	39	Male	2014	B Rh(+) Pozitive
	29	Male	2014	AB Rh(-) Negative
	27	Male	2014	A Rh(+) Pozitive
	48	Male	2014	A Rh(+) Pozitive
	34	Male	2014	A Rh(+) Pozitive
	34	Male	2014	A Rh(-) Negative
	41	Male	2014	A Rh(+) Pozitive
	36	Male	2014	A Rh(+) Pozitive
	45	Male	2014	0 Rh(+) Pozitive
	37	Male	2014	A Rh(+) Pozitive
	27	Male	2014	A Rh(+) Pozitive
	38	Male	2014	A Rh(+) Pozitive
	40	Male	2014	A Rh(-) Negative
	40	Female	2014	B Rh(+) Pozitive
	37	Male	2014	A Rh(+) Pozitive
	37	Male	2014	0 Rh(+) Pozitive
	41	Male	2014	B Rh(+) Pozitive
	53	Male	2014	0 Rh(+) Pozitive
	55	Male	2014	A Rh(-) Negative
	31	Male	2014	0 Rh(+) Pozitive
	27	Male	2014	A Rh(+) Pozitive
	34	Male	2014	AB Rh(+) Pozitive
	32	Male	2014	A Rh(+) Pozitive
	29	Male	2014	NULL
	39	Male	2014	A Rh(-) Negative
	43	Male	2014	B Rh(+) Pozitive
	21	Male	2014	A Rh(+) Pozitive
	41	Male	2014	AB Rh(-) Negative
	47	Male	2014	A Rh(+) Pozitive
	37	Male	2014	0 Rh(+) Pozitive
	33	Male	2014	B Rh(+) Pozitive
	34	Male	2014	0 Rh(+) Pozitive
	38	Male	2014	A Rh(+) Pozitive
	23	Male	2014	AB Rh(+) Pozitive
	41	Male	2014	A Rh(+) Pozitive
	42	Male	2014	B Rh(+) Pozitive
	32	Male	2014	0 Rh(-) Negative
	56	Female	2014	AB Rh(+) Pozitive
	28	Male	2014	0 Rh(+) Pozitive
	31	Male	2014	0 Rh(+) Pozitive
	27	Male	2014	A Rh(+) Pozitive
	35	Male	2014	A Rh(-) Negative
	32	Male	2014	B Rh(-) Negative
	36	Male	2014	0 Rh(+) Pozitive
	33	Male	2014	A Rh(+) Pozitive
	49	Female	2014	B Rh(+) Pozitive
	38	Female	2014	B Rh(-) Negative
	40	Male	2014	0 Rh(+) Pozitive
	24	Male	2014	A Rh(+) Pozitive
	29	Male	2014	A Rh(+) Pozitive
	28	Male	2014	0 Rh(+) Pozitive
	20	Male	2014	A Rh(+) Pozitive
	49	Male	2014	0 Rh(+) Pozitive
	49	Male	2014	A Rh(+) Pozitive
	34	Male	2014	A Rh(+) Pozitive
	23	Male	2014	0 Rh(+) Pozitive
	31	Male	2014	A Rh(+) Pozitive
	33	Male	2014	0 Rh(+) Pozitive
	39	Male	2014	0 Rh(+) Pozitive
	44	Male	2014	A Rh(+) Pozitive
	41	Male	2014	0 Rh(-) Negative
	49	Male	2014	A Rh(+) Pozitive
	45	Male	2014	B Rh(+) Pozitive
	26	Male	2014	0 Rh(-) Negative
	27	Female	2014	A Rh(+) Pozitive
	48	Male	2014	A Rh(+) Pozitive
	43	Male	2014	A Rh(+) Pozitive
	31	Male	2014	B Rh(+) Pozitive
	28	Male	2014	A Rh(+) Pozitive
	42	Male	2014	0 Rh(+) Pozitive
	44	Male	2014	A Rh(+) Pozitive
	22	Female	2014	A Rh(+) Pozitive
	54	Male	2014	0 Rh(+) Pozitive
	36	Male	2014	0 Rh(+) Pozitive
	40	Male	2014	0 Rh(+) Pozitive
	37	Male	2014	A Rh(+) Pozitive
	37	Male	2014	B Rh(-) Negative
	57	Male	2014	NULL
	47	Male	2014	A Rh(-) Negative
	48	Male	2014	0 Rh(-) Negative
	27	Male	2014	0 Rh(+) Pozitive
	25	Male	2014	A Rh(+) Pozitive
	22	Male	2014	A Rh(+) Pozitive
	36	Male	2014	A Rh(+) Pozitive
	43	Male	2014	A Rh(+) Pozitive
	42	Male	2014	A Rh(+) Pozitive
	32	Male	2014	A Rh(+) Pozitive
	37	Male	2014	B Rh(+) Pozitive
	59	Male	2014	0 Rh(+) Pozitive
	40	Male	2014	0 Rh(+) Pozitive
	35	Male	2014	A Rh(+) Pozitive
	33	Male	2014	A Rh(-) Negative
	36	Male	2014	0 Rh(+) Pozitive
	42	Male	2013	A Rh(+) Pozitive
	34	Male	2013	0 Rh(-) Negative
	35	Male	2013	A Rh(+) Pozitive
	34	Male	2013	A Rh(+) Pozitive
	34	Male	2013	A Rh(-) Negative
	41	Male	2013	B Rh(+) Pozitive
	33	Male	2013	B Rh(+) Pozitive
	36	Male	2013	0 Rh(+) Pozitive
	52	Male	2013	A Rh(+) Pozitive
	43	Female	2013	B Rh(+) Pozitive
	21	Male	2013	A Rh(+) Pozitive
	41	Male	2013	A Rh(+) Pozitive
