# Supplementary material for: An analysis on HBsAg, Anti-HCV, Anti-HIV½ and VDRL test results in blood donors according to gender, age range and years
Source: PLoS One. 2019 Sep 19;14(9):e0219709. doi: 10.1371/journal.pone.0219709 (PMC6752833; doi:10.1371/journal.pone.0219709)
Supplement: S3 File — (XLS) [file pone.0219709.s003.xls]

## Sheet: VDRL
	Age	Gender	Application date	VDRL Blood Group
	40	M	2018	0 Rh(+) Positive
	44	M	2018	0 Rh(+) Positive
	53	M	2018	A Rh(+) Positive
	24	M	2018	0 Rh(+) Positive
	45	M	2018	0 Rh(+) Positive
	40	F	2018	B Rh(-) Negative
	48	M	2018	A Rh(+) Positive
	48	M	2018	A Rh(+) Positive
	40	M	2018	A Rh(+) Positive
	42	M	2018	A Rh(+) Positive
	38	M	2018	A Rh(+) Positive
	36	F	2018	A Rh(-) Negative
	21	M	2018	0 Rh(+) Positive
	48	F	2018	A Rh(+) Positive
	24	M	2018	A Rh(+) Positive
	50	M	2018	0 Rh(+) Positive
	26	M	2018	AB Rh(+) Positive
	22	F	2018	0 Rh(+) Positive
	43	M	2018	A Rh(+) Positive
	38	M	2018	A Rh(+) Positive
	49	M	2018	0 Rh(+) Positive
	34	M	2018	0 Rh(+) Positive
	36	F	2018	A Rh(+) Positive
	27	M	2018	0 Rh(+) Positive
	42	M	2018	A Rh(+) Positive
	50	M	2018	0 Rh(+) Positive
	46	M	2018	0 Rh(+) Positive
	33	M	2018	A Rh(+) Positive
	49	M	2018	A Rh(+) Positive
	48	M	2018	A Rh(+) Positive
	30	M	2018	A Rh(+) Positive
	55	M	2018	A Rh(+) Positive
	52	M	2018	A Rh(+) Positive
	29	M	2018	0 Rh(+) Positive
	34	M	2018	A Rh(+) Positive
	28	M	2018	0 Rh(+) Positive
	56	M	2018	A Rh(+) Positive
	34	M	2018	B Rh(+) Positive
	25	M	2018	A Rh(+) Positive
	37	M	2018	0 Rh(+) Positive
	27	M	2018	0 Rh(+) Positive
	30	M	2018	A Rh(+) Positive
	23	M	2018	A Rh(+) Positive
	19	M	2014	A Rh(+) Positive
	26	M	2014	0 Rh(+) Positive
	30	M	2014	A Rh(+) Positive
	37	M	2014	AB Rh(+) Positive
	32	M	2014	AB Rh(+) Positive
	39	M	2014	B Rh(+) Positive
	40	M	2014	B Rh(+) Positive
	35	M	2014	A Rh(+) Positive
	28	M	2017	A Rh(+) Positive
	57	M	2017	0 Rh(+) Positive
	22	M	2017	B Rh(+) Positive
	39	M	2017	AB Rh(+) Positive
	47	F	2014	0 Rh(+) Positive
	22	M	2017	B Rh(+) Positive
	18	M	2017	A Rh(+) Positive
	44	M	2017	0 Rh(+) Positive
	23	M	2017	0 Rh(+) Positive
	46	M	2017	0 Rh(+) Positive
	23	M	2017	0 Rh(+) Positive
	34	M	2017	0 Rh(+) Positive
	48	M	2017	AB Rh(+) Positive
	57	M	2017	0 Rh(+) Positive
	19	M	2017	A Rh(-) Negative
	21	M	2017	0 Rh(-) Negative
	48	F	2017	AB Rh(+) Positive
	50	F	2017	AB Rh(+) Positive
	46	F	2014	AB Rh(+) Positive
	35	M	2017	B Rh(+) Positive
	36	M	2017	B Rh(+) Positive
	34	M	2017	B Rh(+) Positive
	54	M	2017	0 Rh(+) Positive
	56	M	2017	0 Rh(+) Positive
	52	M	2017	0 Rh(+) Positive
	29	M	2017	AB Rh(+) Positive
	31	M	2017	AB Rh(+) Positive
	27	M	2017	AB Rh(+) Positive
	55	M	2017	A Rh(+) Positive
	29	M	2017	A Rh(-) Negative
	30	M	2017	A Rh(-) Negative
	45	M	2017	0 Rh(+) Positive
	26	M	2017	A Rh(+) Positive
	40	M	2017	A Rh(+) Positive
	46	M	2017	AB Rh(+) Positive
	58	M	2017	0 Rh(+) Positive
	40	M	2017	B Rh(+) Positive
	40	M	2017	A Rh(+) Positive
	38	M	2017	0 Rh(+) Positive
	27	M	2017	A Rh(+) Positive
	61	M	2017	B Rh(+) Positive
	23	M	2017	A Rh(+) Positive
	44	M	2017	A Rh(+) Positive
	25	M	2017	0 Rh(+) Positive
	53	M	2017	A Rh(+) Positive
	32	M	2017	A Rh(+) Positive
	44	M	2017	A Rh(+) Positive
	36	M	2017	AB Rh(+) Positive
	32	M	2017	0 Rh(-) Negative
	36	F	2017	B Rh(-) Negative
	32	M	2017	0 Rh(-) Negative
	54	M	2017	0 Rh(+) Positive
	53	M	2017	B Rh(+) Positive
	38	M	2017	AB Rh(+) Positive
	40	M	2017	B Rh(+) Positive
	42	M	2017	AB Rh(+) Positive
	52	M	2017	0 Rh(+) Positive
	42	M	2017	0 Rh(+) Positive
	37	M	2017	0 Rh(+) Positive
	48	M	2016	B Rh(+) Positive
	29	M	2016	A Rh(+) Positive
	49	M	2016	0 Rh(+) Positive
	50	M	2016	A Rh(+) Positive
	48	M	2014	AB Rh(+) Positive
	46	M	2016	0 Rh(+) Positive
	24	M	2016	A Rh(+) Positive
	35	M	2016	A Rh(+) Positive
	43	M	2016	A Rh(+) Positive
	48	M	2016	0 Rh(+) Positive
	61	M	2016	A Rh(+) Positive
	45	M	2016	A Rh(+) Positive
	36	M	2016	0 Rh(+) Positive
	53	F	2016	0 Rh(+) Positive
	55	M	2016	B Rh(+) Positive
	38	M	2016	0 Rh(+) Positive
	55	F	2016	A Rh(+) Positive
	36	M	2016	AB Rh(-) Negative
	39	M	2016	A Rh(+) Positive
	42	M	2016	AB Rh(+) Positive
	40	M	2016	0 Rh(+) Positive
	44	M	2016	A Rh(+) Positive
	27	M	2016	A Rh(+) Positive
	42	M	2016	A Rh(+) Positive
	26	M	2016	A Rh(+) Positive
	54	M	2016	A Rh(+) Positive
	39	M	2016	A Rh(+) Positive
	51	M	2016	0 Rh(+) Positive
	28	M	2016	A Rh(-) Negative
	48	M	2016	0 Rh(+) Positive
	49	M	2016	A Rh(+) Positive
	29	M	2016	B Rh(+) Positive
	37	M	2016	A Rh(+) Positive
	40	F	2016	B Rh(+) Positive
	51	M	2016	0 Rh(+) Positive
	43	F	2016	A Rh(+) Positive
	45	M	2016	A Rh(+) Positive
	25	M	2016	0 Rh(+) Positive
	48	F	2016	A Rh(+) Positive
	50	M	2016	A Rh(+) Positive
	42	F	2016	0 Rh(+) Positive
	23	M	2016	A Rh(-) Negative
	30	M	2016	0 Rh(+) Positive
	45	M	2016	0 Rh(-) Negative
	34	F	2016	0 Rh(+) Positive
	28	M	2016	B Rh(+) Positive
	23	M	2016	A Rh(+) Positive
	27	M	2016	B Rh(-) Negative
	22	M	2016	B Rh(+) Positive
	43	M	2016	0 Rh(+) Positive
	46	M	2016	A Rh(+) Positive
	48	M	2016	A Rh(+) Positive
	53	M	2016	0 Rh(+) Positive
	27	M	2016	A Rh(+) Positive
	23	F	2016	B Rh(+) Positive
	21	M	2016	B Rh(+) Positive
	39	M	2016	0 Rh(+) Positive
	48	M	2016	A Rh(+) Positive
	54	M	2016	B Rh(+) Positive
	20	M	2016	A Rh(+) Positive
	39	M	2016	B Rh(+) Positive
	42	M	2016	B Rh(+) Positive
	29	M	2016	0 Rh(-) Negative
	30	M	2016	0 Rh(+) Positive
	22	M	2016	A Rh(-) Negative
	50	M	2016	A Rh(+) Positive
	27	M	2016	0 Rh(+) Positive
	40	M	2016	A Rh(+) Positive
	42	M	2016	A Rh(+) Positive
	36	M	2016	AB Rh(+) Positive
	25	M	2016	0 Rh(-) Negative
	51	M	2016	A Rh(+) Positive
	48	M	2016	B Rh(+) Positive
	30	M	2016	A Rh(+) Positive
	54	F	2016	0 Rh(+) Positive
	36	M	2016	A Rh(+) Positive
	36	M	2016	A Rh(+) Positive
	36	M	2016	A Rh(+) Positive
	38	M	2016	A Rh(-) Negative
	42	M	2016	A Rh(+) Positive
	42	M	2016	A Rh(+) Positive
	42	M	2016	A Rh(+) Positive
	55	M	2016	B Rh(+) Positive
	48	M	2016	A Rh(+) Positive
	34	M	2016	A Rh(+) Positive
	50	M	2016	A Rh(+) Positive
	47	M	2016	A Rh(+) Positive
	30	M	2016	A Rh(+) Positive
	46	M	2016	A Rh(+) Positive
	23	M	2015	A Rh(+) Positive
	51	M	2015	A Rh(+) Positive
	46	M	2015	0 Rh(+) Positive
	42	M	2015	0 Rh(+) Positive
	29	F	2013	A Rh(+) Positive
	30	M	2015	AB Rh(-) Negative
	43	M	2015	A Rh(+) Positive
	27	M	2015	B Rh(+) Positive
	43	M	2015	0 Rh(+) Positive
	42	M	2015	A Rh(+) Positive
	40	M	2015	A Rh(+) Positive
	44	M	2015	A Rh(+) Positive
	21	M	2015	0 Rh(+) Positive
	37	M	2014	B Rh(+) Positive
	27	M	2014	0 Rh(+) Positive
	22	M	2015	B Rh(-) Negative
	47	M	2015	0 Rh(+) Positive
	34	M	2015	AB Rh(+) Positive
	28	M	2015	A Rh(+) Positive
	54	M	2015	B Rh(+) Positive
	24	F	2015	A Rh(+) Positive
	55	M	2013	0 Rh(+) Positive
	32	M	2013	0 Rh(+) Positive
	49	M	2013	AB Rh(+) Positive
	47	M	2013	0 Rh(+) Positive
	34	M	2013	0 Rh(+) Positive
	20	M	2013	0 Rh(-) Negative
	40	M	2013	0 Rh(+) Positive
	25	M	2015	A Rh(+) Positive
	34	M	2015	A Rh(+) Positive
	41	M	2015	0 Rh(+) Positive
	32	M	2015	B Rh(+) Positive
	24	M	2015	0 Rh(+) Positive
	56	M	2015	0 Rh(+) Positive
	50	M	2015	A Rh(+) Positive
	24	M	2015	A Rh(+) Positive
	39	M	2015	A Rh(+) Positive
	32	M	2015	0 Rh(-) Negative
	50	M	2015	B Rh(+) Positive
	42	M	2015	A Rh(+) Positive
	22	M	2015	A Rh(+) Positive
	25	M	2015	A Rh(+) Positive
	20	M	2015	A Rh(+) Positive
	37	M	2015	A Rh(+) Positive
	29	F	2015	A Rh(+) Positive
	37	M	2015	A Rh(+) Positive
	34	M	2015	A Rh(+) Positive
	36	M	2015	A Rh(+) Positive
	32	M	2015	A Rh(+) Positive
	49	M	2015	0 Rh(+) Positive
	54	M	2015	0 Rh(-) Negative
	38	M	2015	B Rh(+) Positive
	51	M	2015	0 Rh(+) Positive
	59	M	2015	0 Rh(+) Positive
	30	M	2015	A Rh(+) Positive
	29	M	2015	A Rh(+) Positive
	30	M	2015	A Rh(+) Positive
	43	M	2015	0 Rh(+) Positive
	50	M	2015	B Rh(+) Positive
	55	F	2015	A Rh(+) Positive
	43	M	2015	A Rh(-) Negative
	34	M	2015	0 Rh(+) Positive
	52	M	2015	A Rh(+) Positive
	27	F	2015	A Rh(-) Negative
	29	F	2015	A Rh(-) Negative
	25	F	2015	A Rh(-) Negative
	44	M	2015	A Rh(+) Positive
	33	M	2015	AB Rh(+) Positive
	29	M	2015	A Rh(-) Negative
	35	M	2015	A Rh(+) Positive
	47	M	2015	0 Rh(+) Positive
	40	M	2015	0 Rh(+) Positive
	30	M	2015	A Rh(-) Negative
	54	M	2015	A Rh(+) Positive
	28	F	2015	A Rh(+) Positive
	47	M	2015	A Rh(+) Positive
	43	M	2015	B Rh(+) Positive
	43	M	2015	B Rh(+) Positive
	23	M	2015	A Rh(+) Positive
	53	M	2015	A Rh(+) Positive
	54	M	2015	A Rh(+) Positive
	52	M	2015	A Rh(+) Positive
	49	F	2015	A Rh(+) Positive
	24	M	2015	B Rh(-) Negative
	26	M	2014	B Rh(-) Negative
	39	M	2014	A Rh(+) Positive
	51	M	2014	A Rh(+) Positive
	62	M	2014	AB Rh(-) Negative
	51	M	2014	A Rh(+) Positive
	28	M	2014	A Rh(+) Positive
	22	M	2014	0 Rh(+) Positive
	39	M	2014	A Rh(+) Positive
	40	M	2014	A Rh(+) Positive
	38	M	2014	A Rh(+) Positive
	42	M	2014	A Rh(+) Positive
	35	M	2014	A Rh(+) Positive
	30	M	2014	0 Rh(+) Positive
	54	M	2014	A Rh(-) Negative
	32	M	2014	A Rh(+) Positive
	45	M	2014	A Rh(+) Positive
	20	M	2014	A Rh(-) Negative
	40	M	2014	0 Rh(+) Positive
	51	M	2014	0 Rh(+) Positive
	41	M	2014	0 Rh(+) Positive
	30	M	2014	A Rh(+) Positive
	24	M	2014	A Rh(+) Positive
	35	M	2014	A Rh(-) Negative
	38	M	2014	0 Rh(+) Positive
	24	M	2014	A Rh(+) Positive
	39	M	2014	0 Rh(+) Positive
	35	M	2014	0 Rh(-) Negative
	35	M	2014	A Rh(+) Positive
	45	M	2014	0 Rh(+) Positive
	50	M	2014	0 Rh(+) Positive
	44	M	2014	0 Rh(+) Positive
	52	M	2014	0 Rh(+) Positive
	41	M	2014	0 Rh(+) Positive
	32	M	2014	A Rh(+) Positive
	23	M	2014	B Rh(-) Negative
	59	M	2014	A Rh(+) Positive
	34	M	2014	A Rh(+) Positive
	44	M	2014	0 Rh(+) Positive
	27	M	2014	A Rh(+) Positive
	40	M	2014	0 Rh(+) Positive
	25	M	2014	A Rh(+) Positive
	27	M	2014	A Rh(+) Positive
	25	M	2014	B Rh(+) Positive
	33	F	2014	0 Rh(+) Positive
	39	M	2014	0 Rh(+) Positive
	43	M	2014	A Rh(+) Positive
	53	M	2014	A Rh(+) Positive
	46	F	2014	A Rh(+) Positive
	45	M	2014	AB Rh(+) Positive
	24	M	2014	0 Rh(-) Negative
	27	F	2014	AB Rh(+) Positive
	19	M	2014	B Rh(+) Positive
	36	M	2014	A Rh(+) Positive
	29	M	2014	0 Rh(+) Positive
	51	M	2014	A Rh(-) Negative
	59	M	2014	0 Rh(+) Positive
	37	M	2014	B Rh(+) Positive
	24	F	2014	AB Rh(+) Positive
	23	F	2014	A Rh(+) Positive
	27	F	2014	A Rh(+) Positive
	35	M	2014	A Rh(+) Positive
	29	M	2014	0 Rh(-) Negative
	40	M	2014	A Rh(+) Positive
	53	M	2014	0 Rh(+) Positive
	49	M	2014	0 Rh(+) Positive
	49	M	2014	A Rh(-) Negative
	39	M	2014	A Rh(+) Positive
	41	M	2014	A Rh(+) Positive
	40	M	2014	B Rh(+) Positive
	49	M	2014	B Rh(+) Positive
	55	M	2014	A Rh(+) Positive
	59	M	2014	A Rh(+) Positive
	48	M	2014	B Rh(+) Positive
	38	M	2014	B Rh(+) Positive
	52	M	2014	A Rh(+) Positive
	34	M	2014	0 Rh(+) Positive
	54	M	2014	0 Rh(+) Positive
	37	M	2014	A Rh(+) Positive
	52	F	2014	0 Rh(-) Negative
	27	M	2014	0 Rh(+) Positive
	43	M	2014	0 Rh(+) Positive
	22	F	2014	0 Rh(+) Positive
	49	M	2014	A Rh(+) Positive
	34	M	2014	A Rh(+) Positive
	34	M	2014	A Rh(+) Positive
	48	M	2014	A Rh(+) Positive
	53	F	2014	A Rh(+) Positive
	20	M	2014	AB Rh(+) Positive
	34	M	2014	0 Rh(+) Positive
	27	M	2014	A Rh(+) Positive
	37	M	2014	A Rh(+) Positive
	36	M	2014	A Rh(+) Positive
	29	F	2014	A Rh(+) Positive
	25	F	2014	0 Rh(-) Negative
	34	M	2014	0 Rh(+) Positive
	55	M	2014	A Rh(+) Positive
	28	M	2014	B Rh(+) Positive
	36	M	2014	A Rh(-) Negative
	42	F	2014	0 Rh(+) Positive
	37	M	2014	0 Rh(+) Positive
	49	M	2014	0 Rh(+) Positive
	38	M	2014	B Rh(+) Positive
	38	M	2014	0 Rh(+) Positive
	30	M	2014	A Rh(+) Positive
	45	M	2014	A Rh(+) Positive
	27	M	2013	A Rh(-) Negative
	37	M	2013	0 Rh(-) Negative
	40	M	2013	0 Rh(+) Positive
	40	M	2013	A Rh(-) Negative
	33	M	2013	A Rh(+) Positive
	27	M	2013	0 Rh(+) Positive
	48	F	2013	A Rh(+) Positive
	34	M	2013	A Rh(-) Negative
	41	M	2013	A Rh(+) Positive
	57	M	2013	B Rh(+) Positive
	38	M	2013	B Rh(-) Negative
	41	M	2013	0 Rh(+) Positive
	54	M	2013	B Rh(+) Positive
	29	M	2013	0 Rh(+) Positive
	40	M	2013	B Rh(+) Positive
