# Supplementary material for: An analysis on HBsAg, Anti-HCV, Anti-HIV½ and VDRL test results in blood donors according to gender, age range and years
Source: PLoS One. 2019 Sep 19;14(9):e0219709. doi: 10.1371/journal.pone.0219709 (PMC6752833; doi:10.1371/journal.pone.0219709)
Supplement: S4 File — (XLS) [file pone.0219709.s004.xls]

## Sheet: anti.hcv
	Age	Gender	Application date	anti.hcv Blood Group
	32	Male	2018	A Rh(+) Positive
	47	Male	2018	0 Rh(+) Positive
	34	Male	2018	A Rh(-) Negative
	39	Male	2018	0 Rh(+) Positive
	29	Male	2018	0 Rh(+) Positive
	18	Male	2018	A Rh(+) Positive
	30	Male	2018	AB Rh(+) Positive
	53	Male	2018	AB Rh(+) Positive
	53	Male	2018	B Rh(+) Positive
	30	Male	2018	0 Rh(+) Positive
	37	Male	2018	A Rh(-) Negative
	43	Female	2018	0 Rh(+) Positive
	41	Male	2018	NULL
	41	Female	2018	A Rh(+) Positive
	42	Male	2018	0 Rh(+) Positive
	30	Male	2018	A Rh(-) Negative
	24	Male	2018	B Rh(+) Positive
	30	Male	2018	B Rh(+) Positive
	34	Male	2018	0 Rh(+) Positive
	26	Male	2018	A Rh(+) Positive
	29	Male	2018	A Rh(+) Positive
	29	Male	2018	A Rh(-) Negative
	38	Male	2018	A Rh(+) Positive
	26	Male	2018	AB Rh(+) Positive
	42	Male	2018	A Rh(-) Negative
	53	Male	2018	A Rh(+) Positive
	40	Male	2018	0 Rh(+) Positive
	20	Male	2018	A Rh(+) Positive
	30	Male	2018	B Rh(-) Negative
	50	Female	2018	0 Rh(+) Positive
	52	Male	2018	A Rh(+) Positive
	46	Male	2018	A Rh(+) Positive
	22	Male	2018	B Rh(+) Positive
	50	Male	2018	A Rh(+) Positive
	57	Male	2018	0 Rh(-) Negative
	29	Male	2018	A Rh(+) Positive
	27	Male	2018	B Rh(+) Positive
	29	Male	2018	A Rh(+) Positive
	30	Male	2018	A Rh(+) Positive
	36	Male	2018	A Rh(+) Positive
	48	Male	2018	A Rh(+) Positive
	55	Male	2018	0 Rh(-) Negative
	43	Male	2018	A Rh(+) Positive
	32	Male	2018	A Rh(-) Negative
	20	Male	2018	A Rh(+) Positive
	22	Male	2018	A Rh(+) Positive
	59	Male	2018	A Rh(+) Positive
	40	Male	2018	0 Rh(+) Positive
	41	Male	2018	0 Rh(+) Positive
	39	Male	2018	A Rh(+) Positive
	42	Male	2018	A Rh(+) Positive
	46	Male	2017	A Rh(-) Negative
	36	Female	2017	A Rh(+) Positive
	57	Male	2017	B Rh(+) Positive
	35	Male	2017	A Rh(+) Positive
	27	Male	2017	A Rh(+) Positive
	39	Male	2017	0 Rh(+) Positive
	35	Male	2017	A Rh(+) Positive
	22	Male	2017	A Rh(+) Positive
	38	Male	2017	B Rh(+) Positive
	42	Male	2017	AB Rh(+) Positive
	42	Male	2017	A Rh(+) Positive
	36	Male	2017	A Rh(+) Positive
	39	Male	2017	A Rh(+) Positive
	30	Male	2017	0 Rh(+) Positive
	29	Male	2017	0 Rh(+) Positive
	47	Male	2017	0 Rh(+) Positive
	38	Male	2017	A Rh(+) Positive
	37	Male	2017	A Rh(+) Positive
	26	Male	2017	A Rh(-) Negative
	42	Male	2017	A Rh(+) Positive
	38	Male	2017	0 Rh(-) Negative
	28	Male	2017	0 Rh(+) Positive
	27	Male	2017	0 Rh(+) Positive
	18	Female	2017	A Rh(+) Positive
	42	Male	2017	0 Rh(+) Positive
	39	Female	2017	A Rh(+) Positive
	38	Female	2017	A Rh(+) Positive
	39	Female	2017	A Rh(+) Positive
	30	Male	2017	0 Rh(+) Positive
	22	Male	2017	0 Rh(+) Positive
	22	Male	2017	AB Rh(+) Positive
	54	Male	2017	AB Rh(-) Negative
	40	Male	2017	B Rh(-) Negative
	48	Female	2017	AB Rh(+) Positive
	27	Male	2017	0 Rh(+) Positive
	52	Male	2017	A Rh(+) Positive
	40	Male	2017	0 Rh(-) Negative
	36	Male	2017	0 Rh(+) Positive
	53	Male	2017	AB Rh(+) Positive
	37	Male	2017	0 Rh(+) Positive
	19	Male	2017	0 Rh(-) Negative
	19	Male	2017	A Rh(+) Positive
	19	Male	2017	A Rh(+) Positive
	38	Male	2017	A Rh(+) Positive
	46	Male	2017	A Rh(+) Positive
	29	Male	2017	0 Rh(-) Negative
	41	Male	2017	B Rh(+) Positive
	41	Male	2017	B Rh(+) Positive
	40	Male	2017	AB Rh(+) Positive
	33	Male	2017	A Rh(+) Positive
	28	Male	2017	A Rh(+) Positive
	21	Male	2017	A Rh(+) Positive
	35	Male	2017	0 Rh(-) Negative
	32	Female	2017	0 Rh(+) Positive
	49	Male	2017	B Rh(+) Positive
	27	Male	2017	A Rh(+) Positive
	29	Male	2017	A Rh(+) Positive
	35	Male	2017	0 Rh(+) Positive
	19	Male	2017	B Rh(+) Positive
	26	Female	2017	A Rh(+) Positive
	27	Male	2017	AB Rh(+) Positive
	40	Female	2017	A Rh(+) Positive
	50	Male	2017	B Rh(+) Positive
	43	Male	2017	A Rh(+) Positive
	29	Male	2017	0 Rh(+) Positive
	18	Male	2017	B Rh(+) Positive
	26	Female	2017	NULL
	36	Male	2017	AB Rh(+) Positive
	36	Male	2017	A Rh(+) Positive
	24	Female	2016	A Rh(-) Negative
	40	Male	2017	A Rh(+) Positive
	42	Male	2017	0 Rh(+) Positive
	53	Male	2017	A Rh(+) Positive
	49	Male	2017	A Rh(+) Positive
	50	Female	2014	A Rh(+) Positive
	24	Male	2016	B Rh(+) Positive
	35	Male	2016	0 Rh(+) Positive
	22	Male	2016	0 Rh(+) Positive
	32	Male	2016	0 Rh(+) Positive
	29	Male	2016	0 Rh(+) Positive
	44	Male	2016	0 Rh(+) Positive
	19	Male	2016	A Rh(+) Positive
	40	Male	2016	0 Rh(+) Positive
	50	Male	2016	A Rh(+) Positive
	24	Male	2016	A Rh(+) Positive
	42	Male	2016	A Rh(+) Positive
	19	Male	2016	A Rh(+) Positive
	67	Male	2016	A Rh(+) Positive
	47	Male	2016	A Rh(+) Positive
	30	Female	2016	B Rh(-) Negative
	37	Male	2016	A Rh(+) Positive
	22	Male	2016	0 Rh(+) Positive
	42	Male	2016	A Rh(+) Positive
	36	Male	2016	0 Rh(+) Positive
	30	Male	2016	A Rh(+) Positive
	39	Male	2016	0 Rh(+) Positive
	50	Male	2016	0 Rh(-) Negative
	25	Male	2016	A Rh(-) Negative
	54	Male	2016	0 Rh(+) Positive
	27	Male	2016	0 Rh(+) Positive
	37	Male	2016	0 Rh(+) Positive
	37	Male	2016	AB Rh(+) Positive
	37	Male	2016	0 Rh(+) Positive
	30	Male	2016	A Rh(+) Positive
	45	Male	2016	AB Rh(+) Positive
	35	Male	2016	0 Rh(-) Negative
	29	Male	2016	B Rh(+) Positive
	32	Male	2016	A Rh(+) Positive
	52	Male	2016	AB Rh(+) Positive
	38	Male	2016	A Rh(+) Positive
	40	Male	2016	A Rh(+) Positive
	38	Male	2016	0 Rh(+) Positive
	33	Male	2016	0 Rh(+) Positive
	33	Male	2016	AB Rh(+) Positive
	39	Male	2016	0 Rh(+) Positive
	30	Male	2016	A Rh(+) Positive
	32	Male	2016	A Rh(+) Positive
	25	Male	2016	B Rh(+) Positive
	35	Male	2016	A Rh(+) Positive
	45	Male	2016	A Rh(+) Positive
	23	Female	2016	A Rh(+) Positive
	37	Male	2016	0 Rh(-) Negative
	50	Male	2016	A Rh(+) Positive
	36	Male	2016	AB Rh(+) Positive
	29	Male	2016	A Rh(-) Negative
	38	Male	2016	A Rh(+) Positive
	35	Male	2016	B Rh(+) Positive
	28	Male	2016	AB Rh(+) Positive
	33	Male	2016	A Rh(+) Positive
	51	Female	2016	B Rh(+) Positive
	21	Male	2016	AB Rh(+) Positive
	51	Male	2016	0 Rh(-) Negative
	33	Male	2016	0 Rh(+) Positive
	45	Male	2016	B Rh(+) Positive
	48	Male	2016	B Rh(-) Negative
	33	Male	2016	A Rh(+) Positive
	53	Male	2016	A Rh(+) Positive
	39	Female	2016	A Rh(-) Negative
	19	Male	2015	AB Rh(-) Negative
	41	Male	2015	A Rh(+) Positive
	35	Male	2015	A Rh(+) Positive
	31	Male	2015	A Rh(+) Positive
	50	Female	2015	0 Rh(+) Positive
	44	Male	2015	AB Rh(+) Positive
	28	Male	2015	A Rh(+) Positive
	30	Male	2015	A Rh(+) Positive
	38	Male	2015	B Rh(+) Positive
	24	Male	2015	0 Rh(+) Positive
	36	Male	2015	AB Rh(+) Positive
	42	Male	2015	A Rh(-) Negative
	36	Male	2015	0 Rh(-) Negative
	19	Male	2015	A Rh(+) Positive
	40	Male	2015	A Rh(+) Positive
	35	Female	2015	0 Rh(+) Positive
	30	Male	2015	0 Rh(-) Negative
	55	Male	2015	A Rh(-) Negative
	53	Male	2015	A Rh(+) Positive
	27	Male	2015	A Rh(+) Positive
	33	Male	2015	AB Rh(+) Positive
	34	Male	2015	0 Rh(+) Positive
	36	Male	2015	A Rh(+) Positive
	43	Male	2015	AB Rh(+) Positive
	53	Male	2015	A Rh(+) Positive
	26	Male	2015	B Rh(+) Positive
	20	Male	2015	A Rh(+) Positive
	41	Male	2015	0 Rh(+) Positive
	40	Male	2015	0 Rh(+) Positive
	41	Male	2015	0 Rh(+) Positive
	28	Male	2015	AB Rh(+) Positive
	31	Male	2015	0 Rh(-) Negative
	25	Male	2015	AB Rh(+) Positive
	24	Male	2015	AB Rh(+) Positive
	34	Male	2015	0 Rh(+) Positive
	31	Male	2015	A Rh(+) Positive
	39	Male	2015	AB Rh(+) Positive
	35	Male	2015	A Rh(+) Positive
	40	Male	2015	A Rh(+) Positive
	44	Male	2015	NULL
	45	Male	2015	A Rh(+) Positive
	43	Male	2015	NULL
	27	Male	2015	A Rh(+) Positive
	40	Male	2015	NULL
	35	Male	2015	A Rh(+) Positive
	36	Male	2015	A Rh(+) Positive
	34	Male	2015	A Rh(+) Positive
	35	Male	2015	A Rh(+) Positive
	34	Male	2015	A Rh(+) Positive
	39	Male	2015	B Rh(+) Positive
	37	Male	2015	B Rh(+) Positive
	35	Male	2015	A Rh(+) Positive
	34	Female	2015	AB Rh(-) Negative
	40	Male	2015	B Rh(+) Positive
	38	Male	2015	A Rh(+) Positive
	50	Male	2015	B Rh(-) Negative
	32	Male	2015	0 Rh(+) Positive
	34	Male	2015	A Rh(-) Negative
	36	Male	2015	AB Rh(+) Positive
	35	Male	2015	AB Rh(-) Negative
	34	Male	2015	A Rh(+) Positive
	37	Male	2015	0 Rh(+) Positive
	51	Male	2015	B Rh(-) Negative
	52	Male	2015	B Rh(-) Negative
	29	Male	2015	AB Rh(+) Positive
	32	Male	2015	0 Rh(+) Positive
	34	Male	2015	0 Rh(+) Positive
	38	Male	2015	A Rh(+) Positive
	39	Male	2015	A Rh(+) Positive
	37	Male	2015	A Rh(+) Positive
	47	Male	2015	A Rh(+) Positive
	25	Male	2015	A Rh(-) Negative
	53	Male	2016	B Rh(+) Positive
	54	Male	2014	B Rh(+) Positive
	52	Male	2016	B Rh(+) Positive
	23	Male	2014	0 Rh(+) Positive
	23	Male	2014	0 Rh(+) Positive
	29	Male	2014	0 Rh(+) Positive
	46	Male	2014	0 Rh(-) Negative
	31	Female	2015	A Rh(-) Negative
	28	Male	2014	A Rh(+) Positive
	36	Male	2013	A Rh(+) Positive
	39	Male	2014	0 Rh(+) Positive
	60	Male	2014	AB Rh(+) Positive
	49	Male	2014	AB Rh(+) Positive
	22	Female	2014	0 Rh(-) Negative
	52	Male	2014	A Rh(+) Positive
	38	Male	2014	0 Rh(-) Negative
	20	Male	2014	AB Rh(+) Positive
	50	Male	2014	A Rh(+) Positive
	45	Male	2014	B Rh(-) Negative
	43	Male	2014	0 Rh(+) Positive
	49	Male	2014	0 Rh(+) Positive
	27	Male	2014	AB Rh(+) Positive
	38	Male	2014	A Rh(+) Positive
	34	Female	2014	0 Rh(+) Positive
	23	Male	2014	A Rh(+) Positive
	33	Male	2014	A Rh(+) Positive
	40	Male	2014	NULL
	48	Male	2014	A Rh(+) Positive
	39	Male	2014	A Rh(-) Negative
	37	Male	2014	A Rh(+) Positive
	33	Male	2014	B Rh(-) Negative
	33	Male	2014	NULL
	41	Male	2014	B Rh(+) Positive
	32	Male	2014	A Rh(+) Positive
	26	Male	2014	A Rh(+) Positive
	45	Male	2014	A Rh(+) Positive
	40	Male	2014	A Rh(-) Negative
	19	Male	2014	0 Rh(+) Positive
	36	Male	2014	0 Rh(+) Positive
	28	Male	2014	0 Rh(+) Positive
	27	Male	2014	A Rh(+) Positive
	20	Male	2014	A Rh(-) Negative
	19	Male	2014	0 Rh(-) Negative
	24	Female	2014	0 Rh(+) Positive
	35	Male	2014	B Rh(+) Positive
	31	Male	2014	A Rh(+) Positive
	43	Male	2014	0 Rh(-) Negative
	42	Male	2014	A Rh(+) Positive
	64	Male	2014	0 Rh(+) Positive
	29	Male	2014	0 Rh(+) Positive
	28	Male	2014	B Rh(+) Positive
	42	Male	2014	B Rh(+) Positive
	18	Male	2014	A Rh(+) Positive
	23	Male	2014	B Rh(+) Positive
	30	Male	2014	A Rh(+) Positive
	23	Male	2014	B Rh(+) Positive
	46	Male	2014	B Rh(-) Negative
	26	Male	2014	B Rh(+) Positive
	26	Male	2014	A Rh(+) Positive
	44	Male	2014	B Rh(+) Positive
	45	Male	2014	A Rh(+) Positive
	47	Male	2014	B Rh(-) Negative
	43	Male	2014	0 Rh(+) Positive
	23	Male	2014	0 Rh(+) Positive
	34	Male	2014	B Rh(+) Positive
	36	Male	2014	A Rh(+) Positive
	36	Male	2014	A Rh(+) Positive
	31	Male	2014	0 Rh(+) Positive
	28	Male	2014	0 Rh(+) Positive
	20	Male	2014	A Rh(+) Positive
	30	Female	2014	0 Rh(+) Positive
	39	Male	2014	0 Rh(+) Positive
	35	Male	2014	A Rh(+) Positive
	35	Male	2014	A Rh(+) Positive
	30	Male	2014	0 Rh(+) Positive
	49	Male	2014	0 Rh(+) Positive
	44	Male	2014	A Rh(+) Positive
	49	Male	2014	0 Rh(+) Positive
	30	Male	2014	A Rh(-) Negative
	29	Male	2014	0 Rh(+) Positive
	41	Male	2014	0 Rh(+) Positive
	37	Male	2014	0 Rh(+) Positive
	31	Male	2014	0 Rh(+) Positive
	34	Male	2014	A Rh(+) Positive
	29	Male	2014	0 Rh(+) Positive
	25	Male	2014	A Rh(+) Positive
	24	Female	2014	0 Rh(+) Positive
	31	Male	2014	0 Rh(+) Positive
	36	Male	2014	AB Rh(+) Positive
	36	Male	2014	AB Rh(+) Positive
	24	Male	2014	A Rh(+) Positive
	22	Male	2014	0 Rh(+) Positive
	35	Male	2014	AB Rh(+) Positive
	37	Male	2014	A Rh(+) Positive
	44	Male	2014	0 Rh(+) Positive
	18	Male	2014	0 Rh(+) Positive
	54	Female	2014	NULL
	37	Male	2014	0 Rh(+) Positive
	53	Male	2014	A Rh(+) Positive
	36	Male	2014	B Rh(+) Positive
	35	Male	2014	NULL
	35	Male	2014	0 Rh(+) Positive
	35	Male	2014	A Rh(+) Positive
	61	Male	2013	AB Rh(+) Positive
	47	Male	2013	A Rh(+) Positive
	44	Male	2013	B Rh(-) Negative
	25	Female	2013	0 Rh(+) Positive
	35	Male	2013	A Rh(-) Negative
	33	Male	2013	0 Rh(+) Positive
	30	Female	2013	A Rh(+) Positive
	34	Male	2013	A Rh(-) Negative
	29	Male	2013	0 Rh(+) Positive
	24	Male	2013	B Rh(+) Positive
	44	Female	2013	A Rh(+) Positive
	19	Male	2013	AB Rh(+) Positive
